# Supplementary material for: Is Postoperative Imaging Mandatory after Meningioma Removal? Results of a Prospective Study
Source: PLoS One. 2015 Apr 27;10(4):e0124534. doi: 10.1371/journal.pone.0124534 (PMC4411043; doi:10.1371/journal.pone.0124534)
Supplement: S1 Table — Characteristics of all patients included for analysis. (XLS) [file pone.0124534.s001.xls]

## Sheet: Tabelle1 (2)
Gender (1=male; 2=female)	Age [y]	Modality (1=CT; 2=MRI)	Routine imaging (1=yes; 2=no)	Indication for PI (0=routine; 1=prolonged awakening; 2=seizure; 3=new postoperative deficit; 4=other)	Symptoms (1=no; 2=other)	Localisation (1=calvary; 2=cerebral falx; 3=tentorium; 4=sphenoid wing)	Diameter (1=0-3 cm; 2=3-6 cm; 3= >6cm)	Konsequence (1=none; 2=antiedemateous infusion; 3=readmission to ICU; 4=surgery)	Time on ICU [d]	Dose [mGy]	EDLP	Pneumocephalus	Epidural hematoma	Subudral Hematoma	Intraparenchymal swelling	Mass effect
2	50	1	1	0	1	1	1	1		661,7	1.52191	1		1	1
2	74	1	1	1	2	1	1	1	1	567,1	1.30433	1		1	1
1	43	1	1	3	2	1	1	1	2	756,9	1.74087	1		1	1
2	46	1	1	0	1	1	1	1		756,3	1.73949	1		1	1
1	59	1	1	0	1	1	1	1		755,3	1.73719	1		1	1
2	37	1	1	0	1	1	1	1		756,6	1.74018				1
1	62	1	1	0	1	1	1	1		755,9	1.73857	1			1
2	56	1	1	0	1	1	1	1		661,9	1.52237	1		1	1
2	54	1	1	0	1	1	1	1		662,2	1.52306	1		1	1
2	47	2	1	0	1	1	1	1			0			1	1
1	75	1	1	0	1	1	2	1		662,5	1.52375			1	1
2	63	1	1	3	2	1	2	1	1	756,5	1.73995	1		1	1
1	32	1	1	0	1	1	2	1		662,4	1.52352			1	1
2	55	2	1	0	1	1	2	1			0				1
2	54	1	1	0	1	1	2	1		756,5	1.73995			1	1
2	63	1	1	0	1	1	2	1		758,4	1.74432			1	1
2	60	1	1	0	1	1	2	1		661,5	1.52145			1	1
1	48	1	1	0	1	1	2	1		851,7	1.95891			1	1
1	53	1	1	0	1	1	2	1		756,6	1.74018	1		1	1
1	62	1	1	0	1	1	2	1		661,8	1.52214	1		1	1
2	47	1	1	0	1	1	2	1		756,3	1.73949	1	1	1	1
2	72	1	1	0	1	1	2	1		756,5	1.73995	1		1	1
2	60	1	1	0	1	1	2	1		661,9	1.52237			1	1
1	78	1	1	0	1	1	2	1		755,4	1.73742	1		1	1
2	41	1	1	0	1	1	2	1		757,2	1.74156	1			1
2	73	1	1	0	1	1	2	1		757,1	1.74133	1			1
1	63	1	1	0	1	1	2	1		756,6	1.74018	1			1
1	70	1	1	0	1	1	2	1		661,9	1.52237				1
1	73	1	1	0	1	1	2	1		756,4	1.73972	1			1
2	70	1	1	0	1	1	2	1		662,3	1.52329	1			1
1	67	1	1	0	1	1	2	1		662,6	1.52398	1		1	1
2	70	1	1	0	1	1	2	1		661,2	1.52076			1	1
2	57	1	1	3	2	1	2	1	1	n.a.		1			1
2	52	2	1	3	2	1	2	1	1		0	1		1	1
2	66	2	1	0	1	1	2	1			0	1		1	1
1	83	2	1	0	1	1	2	1			0	1		1	1
2	62	2	1	0	1	1	2	1			0	1		1	1
2	75	1	1	0	1	1	2	1		662,5	1.52375	1		1	1
2	40	2	1	0	1	1	2	1			0	1		1	1
1	64	2	1	0	1	1	2	1			0	1		1	1
2	48	1	2	1	2	1	3	1	4	661,9	1.52237	1		1	1
1	64	1	1	0	1	1	3	1		757	1.7411	1		1	1
2	67	1	1	0	1	1	3	1		756,7	1.74041	1		1	1
2	68	1	1	0	1	1	3	1		755,9	1.73857			1	1
2	70	1	1	0	1	1	3	1		662,1	1.52283			1	1
2	60	1	1	0	1	1	3	1		756,7	1.74041			1
2	71	1	2	3	2	2	1	1	4	756,4	1.73972	1		1	1
1	56	1	1	0	1	2	1	1		756,5	1.73995			1	1
2	41	1	1	0	1	2	1	1		755	1.7365	1		1	1
2	55	2	1	0	1	2	1	1			0			1	1
1	59	1	2	3	2	2	2	1	1	756,6	1.74018	1		1	1
2	54	1	1	0	1	2	2	1		756,9	1.74087	1			1
1	56	1	1	0	1	2	2	1			0	1		1	1
1	62	1	1	0	1	2	2	1			0	1		1	1
2	54	1	1	0	1	2	2	1		850,3	1.95569	1		1	1
2	41	1	1	0	1	2	2	1		662	1.5226	1		1	1
1	63	1	1	0	1	2	2	1		756,9	1.74087	1		1	1
1	53	1	1	0	1	2	2	1		756	1.7388	1		1	1
2	50	1	1	0	1	2	2	1		756,7	1.74041	1		1	1
2	34	1	1	0	1	2	2	1		756,4	1.73972			1	1
1	46	1	1	0	1	2	2	1		756,9	1.74087
2	80	2	1	3	2	2	2	1	1		0	1		1	1
2	75	2	1	0	1	2	2	1			0	1	1		1
2	59	2	1	0	1	2	2	1			0			1	1
2	84	2	1	0	1	2	2	1			0			1	1
2	35	2	1	0	1	2	3	1			0	1		1
2	54	1	1	0	1	3	1	1		661,6	1.52168			1	1
2	63	2	1	0	1	3	1	1			0	1	1	1	1
2	72	2	1	0	1	3	1	1			0			1	1
2	52	1	1	0	1	3	1	1		756,6	1.74018			1	1
1	65	2	1	0	1	3	2	1			0	1			1
2	62	1	1	0	1	3	2	1		756,9	1.74087	1		1	1
2	60	1	1	0	1	3	2	1		755,6	1.73788	1		1
2	44	1	1	0	1	3	2	1		661,9	1.52237	1		1	1
2	59	1	1	0	1	4	1	1		662	1.5226	1		1	1
2	41	1	1	0	1	4	1	1		756,7	1.74041
1	46	1	1	0	1	4	1	1		756,9	1.74087	1			1
2	40	2	1	0	1	4	1	1			0	1		1	1
1	38	2	1	0	1	4	1	1			0	1		1	1
2	58	2	1	0	1	4	1	1			0			1	1
2	50	1	1	0	1	4	2	1		661,5	1.52145	1	1	1	1
1	65	1	1	0	1	4	3	1		756,2	1.73926
2	58	2	1	0	1	4	2	1			0	1		1	1
2	49	2	1	0	1	4	2	1			0	1	1	1	1
1	31	2	1	0	1	4	2	1			0			1	1
2	59	2	1	0	1	4	2	1			0	1	1	1	1
2	70	2	1	0	1	4	2	1			0			1	1
2	45	2	1	0	1	4	2	1			0	1		1	1
2	45	2	1	0	1	4	2	1			0			1	1
2	50	2	1	1	2	4	3	1	1		0	1		1	1
2	45	2	1	0	1	4	3	1			0			1	1
2	57	2	1	0	1	4	3	1			0	1		1	1
1	72	1	2	2	2	1	2	2	5	756,1	1.73903	1		1	1
1	76	2	2	3	2	1	2	2	7		0			1	1
1	72	2	2	3	2	1	2	2	1		0	1		1	1
1	63	1	1	0	1	1	3	2		662,1	1.52283			1	1
2	59	2	1	3	2	1	3	2	2		0	1		1	1
1	70	1	2	1	2	2	2	2	5	756,4	1.73972	1		1	1
2	70	1	2	3	2	2	2	2	3	756,4	1.73972	1		1	1
1	56	1	2	3	2	2	2	2	1	756,3	1.73949	1		1	1
2	63	2	2	3	2	2	2	2	16		0	1			1
2	54	2	1	3	2	2	2	2	1		0	1		1	1
2	57	1	2	2	2	2	3	2	3	662,5	1.52375	1		1	1
1	74	1	2	3	2	2	3	2	1	n.a.		1		1	1
2	61	2	2	3	2	2	3	2	6		0	1		1	1
1	59	1	2	3	2	2	2	4	1	662,1	1.52283			1	1	1
1	40	1	2	4	2	3	1	2	1	757	1.7411	1
2	63	1	2	1	2	3	2	2	7		0	1		1	1
2	50	1	2	4	2	4	2	2	4	662.2		1		1	1
2	49	2	2	2	2	4	2	2	1		0	1		1	1
2	64	1	2	2	2	4	3	2	15	756,9	1.74087	1	1	1	1
1	50	2	1	2	2	4	3	2	6		0	1		1	1
2	62	2	2	3	2	4	2	4	8		0	1		1	1	1
